# Supplementary material for: Exposure to Metal Mixtures and Metabolic Syndrome in Residents Living near an Abandoned Lead–Zinc Mine: A Cross-Sectional Study
Source: Toxics. 2025 Jul 3;13(7):565. doi: 10.3390/toxics13070565 (PMC12300448; doi:10.3390/toxics13070565)
Supplement: Supplementary file 1 [file toxics-13-00565-s001.zip]

Archive with 1 entries (1 files):
- toxics-3697276-supplementary.pdf
